# Supplementary material for: UiO-66-(COOH)2 Decorated Collagen Fiber Membranes for High-Efficiency Separation of Cationic Surfactant-Stabilized Oil/Water Emulsions: Toward Sustainable and Robust Wastewater Treatment
Source: Polymers (Basel). 2025 Oct 29;17(21):2879. doi: 10.3390/polym17212879 (PMC12608758; doi:10.3390/polym17212879)
Supplement: Supplementary file 1 [file polymers-17-02879-s001.zip]

Archive with 1 entries (1 files):
- polymers-3913072-supplementary.pdf
